# Supplementary material for: Knowledge, Attitudes, and Practices Regarding Antibiotic Use and Resistance: A Cross-Sectional Study from Oman
Source: Int J Environ Res Public Health. 2025 Nov 24;22(12):1778. doi: 10.3390/ijerph22121778 (PMC12732846; doi:10.3390/ijerph22121778)
Supplement: Supplementary file 1 [file ijerph-22-01778-s001.zip]

Archive with 1 entries (1 files):
- ijerph-3833417-supplementary.pdf
